# Supplementary material for: Was severe SARS-CoV-2 substantially spreading in Northern Italy before its first detection in February 2020? An evaluation of pneumonia-associated hospitalization trends from September 2014 to February 2020
Source: Eur J Public Health. 2025 Aug 4;35(5):1050–7. doi: 10.1093/eurpub/ckaf137 (PMC12529277; doi:10.1093/eurpub/ckaf137)
Supplement: ckaf137_Supplementary_Data [file ckaf137_supplementary_data.zip]

Archive with 5 entries (4 files):
- ckaf137_Supplementary_Data/
- ckaf137_Supplementary_Data/ejph-2024-11-om-0818-File006.docx
- ckaf137_Supplementary_Data/ejph-2024-11-om-0818-File007.docx
- ckaf137_Supplementary_Data/ejph-2024-11-om-0818-File008.docx
- ckaf137_Supplementary_Data/suppl.docx
